# Supplementary material for: Genome-Wide Association Study as an Efficacious Approach to Discover Candidate Genes Associated with Body Linear Type Traits in Dairy Cattle
Source: Animals (Basel). 2024 Jul 26;14(15):2181. doi: 10.3390/ani14152181 (PMC11311069; doi:10.3390/ani14152181)
Supplement: Supplementary file 1 [file animals-14-02181-s001.zip]

Archive with 1 entries (1 files):
- animals-3079590-supplementary.pdf
